# Supplementary material for: Theory predicts 2D chiral polaritons based on achiral Fabry–Pérot cavities using apparent circular dichroism
Source: Nat Commun. 2024 Jan 6;15:340. doi: 10.1038/s41467-023-44523-1 (PMC10771534; doi:10.1038/s41467-023-44523-1)
Supplement: Supplementary file 3 — Source Data [file 41467_2023_44523_MOESM3_ESM.zip]

Archive with 39 entries (33 files):
- SourceFiles2DChiralPol/Figure 2/
- SourceFiles2DChiralPol/Figure 2/Figure 2.pdf
- SourceFiles2DChiralPol/Figure 2/source_data_figure_2a.npy
- SourceFiles2DChiralPol/Figure 2/source_data_figure_2b.npy
- SourceFiles2DChiralPol/Figure 2/source_data_figure_2c.npy
- SourceFiles2DChiralPol/Figure 2/source_data_figure_2d.npy
- SourceFiles2DChiralPol/Figure 3/
- SourceFiles2DChiralPol/Figure 3/Figure 3.pdf
- SourceFiles2DChiralPol/Figure 3/readme.txt
- SourceFiles2DChiralPol/Figure 3/source_data_figure 3_abcd_cav_freq.npy
- SourceFiles2DChiralPol/Figure 3/source_data_figure_3_abcd_energies.npy
- SourceFiles2DChiralPol/Figure 3/source_data_figure_3_abcd_hel_pol.npy
- SourceFiles2DChiralPol/Figure 4/
- SourceFiles2DChiralPol/Figure 4/Figure 4.pdf
- SourceFiles2DChiralPol/Figure 4/source_data_figure_4a_hel_pol_a.npy
- SourceFiles2DChiralPol/Figure 4/source_data_figure_4a_x.npy
- SourceFiles2DChiralPol/Figure 4/source_data_figure_4bcd_hel_pol_bcd.npy
- SourceFiles2DChiralPol/Figure 4/source_data_figure_4bcd_x.npy
- SourceFiles2DChiralPol/Figure 5/
- SourceFiles2DChiralPol/Figure 5/Figure 5.pdf
- SourceFiles2DChiralPol/Figure 5/source_data_figure_5ab_cav_freq.npy
- SourceFiles2DChiralPol/Figure 5/source_data_figure_5ab_energy.npy
- SourceFiles2DChiralPol/Figure 5/source_data_figure_5ab_helical_pol.npy
- SourceFiles2DChiralPol/Figure 6/
- SourceFiles2DChiralPol/Figure 6/Figure 6.pdf
- SourceFiles2DChiralPol/Figure 6/source_data_figure_6_cav_freq.npy
- SourceFiles2DChiralPol/Figure 6/source_data_figure_6_energy.npy
- SourceFiles2DChiralPol/Figure 6/source_data_figure_6_hel_pol.npy
- SourceFiles2DChiralPol/Figure 6/source_data_figure_6_wb97dx_opt_cis.xyz
- SourceFiles2DChiralPol/readme.txt
- SourceFiles2DChiralPol/Supplementary Figure 1/
- SourceFiles2DChiralPol/Supplementary Figure 1/readme.txt
- SourceFiles2DChiralPol/Supplementary Figure 1/source_data_supp_figure_1_left_abcd_cav_freq.npy
- SourceFiles2DChiralPol/Supplementary Figure 1/source_data_supp_figure_1_left_abcd_energies.npy
- SourceFiles2DChiralPol/Supplementary Figure 1/source_data_supp_figure_1_left_abcd_hel_pol.npy
- SourceFiles2DChiralPol/Supplementary Figure 1/source_data_supp_figure_1_right_abcd_energies.npy
- SourceFiles2DChiralPol/Supplementary Figure 1/source_data_supp_figure_1_right_abcd_hel_pol.npy
- SourceFiles2DChiralPol/Supplementary Figure 1/Supplementary Figure 1 (left).pdf
- SourceFiles2DChiralPol/Supplementary Figure 1/Supplementary Figure 1 (right).pdf
