# Supplementary material for: Theory predicts 2D chiral polaritons based on achiral Fabry–Pérot cavities using apparent circular dichroism
Source: Nat Commun. 2024 Jan 6;15:340. doi: 10.1038/s41467-023-44523-1 (PMC10771534; doi:10.1038/s41467-023-44523-1)
Supplement: Supplementary file 3 — Source Data [file 41467_2023_44523_MOESM3_ESM.zip › SourceFiles2DChiralPol/Figure 6/source_data_figure_6_wb97dx_opt_cis.xyz]

54
66     
C        11.0300667212   -1.2169705366   -0.1937477829
C        11.1453429435    0.0170263932    0.3678343355
C         9.9069206241    0.7115761662    0.4190521143
C         8.8684243252   -0.0020600690   -0.1134866989
S         9.4153876203   -1.5466699882   -0.6864620216
C         4.9943011465    0.5852263645   -0.3043153471
C         5.6170450308    1.7704340075   -0.5868943795
C         7.0298398336    1.6805868742   -0.5525642176
C         7.4831390480    0.4269482910   -0.2448723199
S         6.1578061926   -0.6583272421    0.0254942684
C        -4.8002708656   -0.7404337527    0.1900569517
C        -5.4231766720   -1.9261953965    0.4699499876
C        -6.8359636236   -1.8362589900    0.4354622975
C        -7.2891933947   -0.5818589525    0.1306437375
S        -5.9637512725    0.5038872792   -0.1371591595
C       -10.8359090106    1.0626070356    0.0812603827
C       -10.9515010694   -0.1712040388   -0.4806707631
C        -9.7131982836   -0.8658745890   -0.5325320794
C        -8.6744483267   -0.1525646581    0.0000217527
S        -9.2210635329    1.3918787310    0.5737112208
C        -1.0845811518   -0.8169467050   -0.1836050852
C        -1.0925063676    0.5217950937    0.2712548994
C         0.0664200417    1.2698145400    0.4029478432
C         1.2786328626    0.6619561878    0.0694600465
C         1.2865598016   -0.6768934437   -0.3854304188
C         0.1277330101   -1.4249511209   -0.5168752533
C        -2.4098133661   -1.3594863163   -0.2685468041
C        -3.3687772478   -0.4887057295    0.1330204670
S        -2.7100645409    1.0609517238    0.6402968444
C         2.6039002592    1.2044073553    0.1543350128
C         3.5627714562    0.3335446162   -0.2472087106
S         2.9040529047   -1.2160573869   -0.7546414598
O         0.0174594965    2.5562466631    0.8614262226
C         0.0119313497    3.5332650008   -0.1739368278
O         0.1770362159   -2.7114897682   -0.9749178290
C         0.1788379801   -3.6881185426    0.0609353377
H        11.8002181549   -1.9567210301   -0.3498529964
H        12.0770146925    0.4143209763    0.7469932491
H         9.7760554535    1.6927130456    0.8557869257
H         5.0708343910    2.6660025791   -0.8512330092
H         7.6988666767    2.4981960198   -0.7846727133
H        -4.8771510231   -2.8224857996    0.7322393894
H        -7.5050489541   -2.6542805536    0.6659296160
H       -11.6059414494    1.8023734793    0.2378592163
H       -11.8833264217   -0.5681635050   -0.8598035202
H        -9.5824685154   -1.8467212836   -0.9699535027
H        -2.6278168340   -2.3456127208   -0.6549346696
H         2.8221403223    2.1905322674    0.5405634688
H        -0.0492111407    4.5034315510    0.3170100987
H        -0.8520157807    3.4003881978   -0.8334301633
H         0.9305930666    3.4810658024   -0.7684942461
H         0.2436564248   -4.6584029292   -0.4292839377
H        -0.7427031162   -3.6369350289    0.6510953291
H         1.0393576364   -3.5534795224    0.7244862235
