# Supplementary material for: Theory predicts 2D chiral polaritons based on achiral Fabry–Pérot cavities using apparent circular dichroism
Source: Nat Commun. 2024 Jan 6;15:340. doi: 10.1038/s41467-023-44523-1 (PMC10771534; doi:10.1038/s41467-023-44523-1)
Supplement: Supplementary file 3 — Source Data [file 41467_2023_44523_MOESM3_ESM.zip › SourceFiles2DChiralPol/readme.txt]

Source Files for 
10.5281/zenodo.10152501

For plotting routines and documentation, associated GitHub repository is 
https://github.com/andrewsalij/2DChiralPolACD.

Data is saved as structured numpy arrays, which can be read in Python by installing
numpy via 

pip install numpy 

and then loaded using np.load(filename) where the filename is the name of the file of interest.
