# Supplementary material for: Theory predicts 2D chiral polaritons based on achiral Fabry–Pérot cavities using apparent circular dichroism
Source: Nat Commun. 2024 Jan 6;15:340. doi: 10.1038/s41467-023-44523-1 (PMC10771534; doi:10.1038/s41467-023-44523-1)
Supplement: Supplementary file 3 — Source Data [file 41467_2023_44523_MOESM3_ESM.zip › SourceFiles2DChiralPol/Supplementary Figure 1/readme.txt]

Note that source data for left figure is the same as the data for Figure 3 in main text
Cavity frequency is the same for all subplots
